# Supplementary material for: Enhancing Third-Order Nonlinear Optical Property by Regulating Interaction between Zr4(embonate)6 Cage and N, N-Chelated Transition-Metal Cation
Source: Molecules. 2023 Mar 1;28(5):2301. doi: 10.3390/molecules28052301 (PMC10005618; doi:10.3390/molecules28052301)
Supplement: Supplementary file 1 [file molecules-28-02301-s001.zip]

Archive with 1 entries (1 files):
- molecules-2223840-supplementary.pdf
